# Supplementary material for: RpuS/R Is a Novel Two-Component Signal Transduction System That Regulates the Expression of the Pyruvate Symporter MctP in Sinorhizobium fredii NGR234
Source: Front Microbiol. 2022 Apr 29;13:871077. doi: 10.3389/fmicb.2022.871077 (PMC9100948; doi:10.3389/fmicb.2022.871077)
Supplement: Supplementary file 1 [file Table_1.XLSX]

## Sheet: Count_Table_S_fredii_WT_and_D60
Gene	S_frdii_W_1	S_frdii_W_2	S_frdii_D60_1	S_frdii_D60_2
NGR_RS00015	145	220	214	117
NGR_RS00020	206	303	145	68
NGR_RS00025	145	199	162	92
NGR_RS00030	44	69	79	32
NGR_RS00035	235	253	221	158
NGR_RS00040	60	77	70	53
NGR_RS00045	11	11	43	53
NGR_RS00050	1	2	2	0
NGR_RS00055	30	43	96	50
NGR_RS00060	31	30	63	27
NGR_RS00065	20	42	0	1
NGR_RS00070	72	91	50	43
NGR_RS00075	67	132	49	44
NGR_RS00080	1	1	6	3
NGR_RS00085	42	63	193	103
NGR_RS00090	16	12	16	12
NGR_RS00095	6	7	3	12
NGR_RS00100	19	35	133	78
NGR_RS00105	3	2	4	5
NGR_RS00110	2	2	0	6
NGR_RS00115	184	204	291	237
NGR_RS00120	128	148	276	203
NGR_RS00125	29	21	67	77
NGR_RS00130	2	0	5	1
NGR_RS00135	20	26	39	22
NGR_RS00140	1	0	0	1
NGR_RS00145	1	2	3	0
NGR_RS00150	8	10	15	10
NGR_RS00155	15	24	34	21
NGR_RS00165	144	192	41	69
NGR_RS00170	330	275	481	1595
NGR_RS00175	66	74	194	577
NGR_RS00180	818	692	3646	15055
NGR_RS00185	16	30	19	19
NGR_RS00190	170	231	839	503
NGR_RS00195	46	64	216	234
NGR_RS00205	11	14	26	22
NGR_RS00210	30	29	39	30
NGR_RS00215	22	30	40	34
NGR_RS00220	164	143	158	129
NGR_RS00225	43	47	55	38
NGR_RS00230	64	111	166	93
NGR_RS00235	50	64	104	64
NGR_RS00240	183	228	263	186
NGR_RS00260	253	332	65	314
NGR_RS00275	117	185	237	165
NGR_RS00280	117	139	196	157
NGR_RS00285	128	153	258	162
NGR_RS00290	14	9	17	9
NGR_RS00295	1322	2062	3364	2105
NGR_RS00305	5	7	3	3
NGR_RS00310	14	14	13	9
NGR_RS00315	3	2	2	1
NGR_RS00320	10	10	7	8
NGR_RS00325	11	11	7	3
NGR_RS00330	123	196	234	192
NGR_RS00340	29	38	34	27
NGR_RS00345	261	335	182	78
NGR_RS00350	99	109	95	45
NGR_RS00355	48	48	32	16
NGR_RS00360	85	71	47	35
NGR_RS00365	8	14	10	2
NGR_RS00370	47	57	77	47
NGR_RS00375	18	14	23	15
NGR_RS00385	16	12	20	8
NGR_RS00390	21	36	43	24
NGR_RS00400	8	16	20	17
NGR_RS00405	18	29	45	35
NGR_RS00410	82	117	159	150
NGR_RS00415	135	212	244	143
NGR_RS00425	17	45	39	25
NGR_RS00435	4	2	3	0
NGR_RS00450	47	53	72	78
NGR_RS00455	7	4	6	3
NGR_RS00460	0	2	2	0
NGR_RS00465	5	4	16	27
NGR_RS00470	23	25	67	94
NGR_RS00475	20	17	60	67
NGR_RS00480	10	11	29	12
NGR_RS00485	6	7	13	8
NGR_RS00495	36	51	128	120
NGR_RS00505	25	43	80	87
NGR_RS00515	16	18	25	14
NGR_RS00520	108	165	1202	605
NGR_RS00525	94	110	228	118
NGR_RS00535	61	59	97	96
NGR_RS00540	77	140	210	118
NGR_RS00545	71	115	176	99
NGR_RS00550	115	148	223	145
NGR_RS00555	428	470	809	576
NGR_RS00560	102	124	270	190
NGR_RS00565	109	97	133	96
NGR_RS00570	151	164	300	206
NGR_RS00575	189	212	314	203
NGR_RS00580	76	103	139	100
NGR_RS00585	2171	2963	2513	1522
NGR_RS00590	0	1	12	8
NGR_RS00600	2	10	9	7
NGR_RS00605	3	11	9	11
NGR_RS00610	4	5	4	1
NGR_RS00620	70	82	100	55
NGR_RS00630	18	14	72	42
NGR_RS00635	26	18	53	58
NGR_RS00640	23	20	59	34
NGR_RS00645	231	288	268	180
NGR_RS00655	10	10	11	8
NGR_RS00680	17	22	58	36
NGR_RS00685	115	137	258	215
NGR_RS00690	6	3	8	8
NGR_RS00695	325	379	444	291
NGR_RS00700	550	789	1061	668
NGR_RS00705	3335	4267	4954	2051
NGR_RS00710	675	823	698	298
NGR_RS00715	450	635	246	197
NGR_RS00720	20	30	35	31
NGR_RS00730	62	76	82	83
NGR_RS00745	0	2	1	2
NGR_RS00755	14	22	32	17
NGR_RS00760	6	20	20	6
NGR_RS00770	9	14	80	23
NGR_RS00775	25	25	85	35
NGR_RS00780	122	117	253	188
NGR_RS00785	8	14	18	17
NGR_RS00790	67	103	162	123
NGR_RS00795	47	60	101	82
NGR_RS00800	25	19	42	27
NGR_RS00805	39	38	187	90
NGR_RS00810	2	5	10	3
NGR_RS00815	8	4	4	10
NGR_RS00820	11	16	32	16
NGR_RS00825	14	8	26	18
NGR_RS00830	49	58	99	55
NGR_RS00835	11	17	19	14
NGR_RS00840	2	8	10	1
NGR_RS00845	7	6	4	4
NGR_RS00855	0	0	4	1
NGR_RS00865	1	1	3	2
NGR_RS00870	9	7	11	5
NGR_RS00875	98	86	113	72
NGR_RS00880	1	1	6	1
NGR_RS00885	2	2	5	6
NGR_RS00890	8	3	6	4
NGR_RS00895	2	3	4	7
NGR_RS00900	6	3	7	4
NGR_RS00905	5	5	14	21
NGR_RS00910	1	5	9	12
NGR_RS00915	13	11	9	12
NGR_RS00920	6	6	8	6
NGR_RS00925	7	10	18	12
NGR_RS00930	62	113	269	128
NGR_RS00935	5	7	8	7
NGR_RS00940	24	45	59	42
NGR_RS00945	23	23	27	51
NGR_RS00950	239	354	309	203
NGR_RS00955	370	317	62	65
NGR_RS00960	15	12	24	28
NGR_RS00965	11	15	45	34
NGR_RS00970	18	23	32	14
NGR_RS00975	82	100	98	79
NGR_RS00980	447	514	639	324
NGR_RS00985	9	17	17	14
NGR_RS00990	28	26	53	46
NGR_RS00995	14	13	17	16
NGR_RS01000	12	4	10	7
NGR_RS01005	6	6	7	8
NGR_RS01010	4	4	7	8
NGR_RS01015	8	4	11	13
NGR_RS01020	17	16	26	31
NGR_RS01025	1	0	4	0
NGR_RS01030	24	36	65	32
NGR_RS01040	67	67	196	170
NGR_RS01045	2	7	12	14
NGR_RS01050	13	13	21	15
NGR_RS01055	7	12	28	20
NGR_RS01060	22	30	63	74
NGR_RS01065	194	236	887	726
NGR_RS01070	49	63	79	52
NGR_RS01075	48	45	48	63
NGR_RS01080	34	61	118	104
NGR_RS01085	41	61	103	73
NGR_RS01090	8	12	22	19
NGR_RS01100	48	69	133	128
NGR_RS01105	131	227	389	230
NGR_RS01110	4	14	13	19
NGR_RS01115	0	2	0	2
NGR_RS01120	5	4	5	1
NGR_RS01125	7	4	14	23
NGR_RS01130	16	20	9	15
NGR_RS01135	25	28	56	44
NGR_RS01140	13	17	30	21
NGR_RS01145	125	134	201	169
NGR_RS01150	689	908	1742	921
NGR_RS01160	61	67	277	235
NGR_RS01165	4	4	3	5
NGR_RS01170	3	2	3	3
NGR_RS01175	16	15	23	21
NGR_RS01180	9	5	11	18
NGR_RS01185	29	27	59	33
NGR_RS01190	7	7	7	11
NGR_RS01195	10	27	47	21
NGR_RS01200	23	19	34	46
NGR_RS01205	46	49	97	66
NGR_RS01210	64	65	102	73
NGR_RS01215	94	116	184	130
NGR_RS01220	0	1	0	0
NGR_RS01225	2	4	4	4
NGR_RS01230	75	79	20	114
NGR_RS01235	2	6	4	2
NGR_RS01240	3	2	1	6
NGR_RS01245	7	14	5	6
NGR_RS01250	10	25	52	33
NGR_RS01255	265	274	1108	1067
NGR_RS01260	20	34	43	59
NGR_RS01265	4	3	17	18
NGR_RS01270	4	11	14	12
NGR_RS01275	6	9	12	5
NGR_RS01280	29	42	212	118
NGR_RS01285	67	102	147	100
NGR_RS01290	57	53	145	166
NGR_RS01295	43	46	40	32
NGR_RS01300	20	30	41	12
NGR_RS01310	212	202	331	291
NGR_RS01315	27	27	66	38
NGR_RS01320	15	12	27	27
NGR_RS01325	30	33	209	148
NGR_RS01330	12	18	48	27
NGR_RS01335	6	8	20	5
NGR_RS01340	28	66	38	49
NGR_RS01345	42	60	103	75
NGR_RS01350	75	59	126	114
NGR_RS01355	214	203	1242	1067
NGR_RS01360	13	22	30	48
NGR_RS01365	10	12	27	50
NGR_RS01370	27	17	41	58
NGR_RS01375	122	117	249	162
NGR_RS01380	3	8	11	9
NGR_RS01385	10	16	48	58
NGR_RS01390	32	36	238	161
NGR_RS01395	62	62	207	135
NGR_RS01400	102	107	316	116
NGR_RS01405	24	36	58	25
NGR_RS01410	6	5	17	8
NGR_RS01415	16	32	34	20
NGR_RS01420	11	6	9	5
NGR_RS01425	4	4	6	10
NGR_RS01440	22	19	85	39
NGR_RS01445	7	17	36	24
NGR_RS01455	36	77	89	95
NGR_RS01460	17	16	23	21
NGR_RS01465	109	108	182	141
NGR_RS01470	258	270	509	408
NGR_RS01475	51	46	102	76
NGR_RS01480	233	314	406	204
NGR_RS01485	363	462	397	244
NGR_RS01490	40	61	85	87
NGR_RS01495	52	55	107	71
NGR_RS01500	50	61	96	74
NGR_RS01505	59	49	95	70
NGR_RS01510	77	79	115	127
NGR_RS01515	68	68	128	153
NGR_RS01520	6	23	34	29
NGR_RS01525	1	6	10	10
NGR_RS01535	0	3	6	6
NGR_RS01540	5	6	10	24
NGR_RS01545	0	0	3	2
NGR_RS01550	0	0	1	1
NGR_RS01555	1	3	11	8
NGR_RS01565	162	233	356	249
NGR_RS01570	41	77	152	171
NGR_RS01575	25	23	80	75
NGR_RS01580	20	30	72	83
NGR_RS01585	21	24	63	77
NGR_RS01590	76	62	313	624
NGR_RS01620	499	650	847	521
NGR_RS01625	331	449	820	557
NGR_RS01630	36	70	197	129
NGR_RS01635	33	26	39	39
NGR_RS01640	12	18	16	17
NGR_RS01645	21	38	75	47
NGR_RS01650	35	53	91	143
NGR_RS01655	0	3	11	14
NGR_RS01660	99	170	152	149
NGR_RS01665	195	248	325	245
NGR_RS01670	197	244	400	228
NGR_RS01680	275	290	479	276
NGR_RS01685	35	48	90	88
NGR_RS01690	12	10	8	5
NGR_RS01695	10	11	11	7
NGR_RS01700	26	28	33	26
NGR_RS01705	5	5	7	9
NGR_RS01710	15	13	18	26
NGR_RS01715	120	185	165	85
NGR_RS01720	23	31	30	20
NGR_RS01725	111	128	77	369
NGR_RS01730	212	253	71	474
NGR_RS01735	203	143	54	288
NGR_RS01740	161	157	38	165
NGR_RS01745	199	192	50	105
NGR_RS01750	28	34	9	8
NGR_RS01755	327	378	99	173
NGR_RS01760	1957	2133	538	2622
NGR_RS01765	9	10	25	11
NGR_RS01770	15	12	17	11
NGR_RS01775	18	9	40	30
NGR_RS01780	97	155	592	260
NGR_RS01785	32	55	80	46
NGR_RS01790	26	38	70	24
NGR_RS01795	43	55	41	552
NGR_RS01800	8	8	3	636
NGR_RS01810	25	32	27	437
NGR_RS01815	1	2	1	31
NGR_RS01820	99	199	170	135
NGR_RS01825	35	43	46	1366
NGR_RS01830	26	26	20	614
NGR_RS01835	8	11	16	149
NGR_RS01840	16	22	16	157
NGR_RS01845	11	13	23	31
NGR_RS01850	25	33	82	106
NGR_RS01855	24	32	79	112
NGR_RS01860	4	4	13	23
NGR_RS01865	27	30	70	114
NGR_RS01870	20	23	62	90
NGR_RS01885	99	145	105	75
NGR_RS01890	45	25	22	17
NGR_RS01895	49	24	30	15
NGR_RS01900	385	283	311	228
NGR_RS01905	19	24	18	5
NGR_RS01910	19	15	9	12
NGR_RS01915	225	301	291	201
NGR_RS01925	2	9	5	3
NGR_RS01930	17	17	10	10
NGR_RS01935	28	32	31	32
NGR_RS01940	27	23	34	28
NGR_RS01945	18	24	15	33
NGR_RS01950	9	6	10	9
NGR_RS01955	13	27	64	63
NGR_RS01960	40	97	77	117
NGR_RS01965	1010	1203	7133	10803
NGR_RS01970	85	67	349	1353
NGR_RS01975	29	48	159	204
NGR_RS01980	4	2	17	29
NGR_RS01985	35	27	128	130
NGR_RS01990	32	52	185	146
NGR_RS01995	48	53	165	203
NGR_RS02005	0	5	1	5
NGR_RS02010	31	22	37	31
NGR_RS02015	53	70	91	65
NGR_RS02020	15	19	21	21
NGR_RS02030	463	645	552	368
NGR_RS02035	20	29	43	16
NGR_RS02040	80	121	82	53
NGR_RS02045	7	8	21	6
NGR_RS02050	4	4	8	6
NGR_RS02055	4	1	4	4
NGR_RS02060	2	1	1	1
NGR_RS02065	4	3	6	5
NGR_RS02070	11	6	17	18
NGR_RS02075	29	14	50	44
NGR_RS02080	2	5	12	8
NGR_RS02085	47	32	98	84
NGR_RS02090	7	9	11	21
NGR_RS02095	37	46	49	55
NGR_RS02100	46	31	39	37
NGR_RS02105	46	25	36	44
NGR_RS02110	6	5	4	11
NGR_RS02115	22	23	19	13
NGR_RS02125	317	423	621	291
NGR_RS02135	108	130	173	124
NGR_RS02140	97	151	171	127
NGR_RS02145	17	11	8	8
NGR_RS02150	39	56	372	271
NGR_RS02155	294	374	509	353
NGR_RS02165	8	4	13	13
NGR_RS02170	23	29	26	18
NGR_RS02175	58	59	66	38
NGR_RS02180	77	53	42	36
NGR_RS02185	703	1064	1353	694
NGR_RS02190	71	110	213	204
NGR_RS02195	115	116	186	152
NGR_RS02200	5	7	14	8
NGR_RS02210	10	19	23	79
NGR_RS02215	33	24	62	66
NGR_RS02225	52	72	119	102
NGR_RS02230	37	42	79	61
NGR_RS02235	58	69	61	64
NGR_RS02240	29	30	41	38
NGR_RS02250	14	9	16	23
NGR_RS02255	22	14	49	74
NGR_RS02265	20	19	20	17
NGR_RS02275	63	80	51	39
NGR_RS02280	23	41	50	16
NGR_RS02285	61	103	185	117
NGR_RS02290	3	8	9	13
NGR_RS02295	11	12	85	85
NGR_RS02300	0	3	4	6
NGR_RS02310	16	14	100	80
NGR_RS02315	58	79	213	73
NGR_RS02320	22	38	83	39
NGR_RS02325	16	24	95	70
NGR_RS02330	2	6	17	6
NGR_RS02335	8	8	15	19
NGR_RS02340	16	34	78	57
NGR_RS02345	25	22	49	37
NGR_RS02350	69	86	111	108
NGR_RS02355	195	207	124	64
NGR_RS02360	46	47	103	194
NGR_RS02365	85	71	175	160
NGR_RS02370	45	62	618	443
NGR_RS02375	27	24	108	100
NGR_RS02380	25	27	61	32
NGR_RS02395	30	42	45	20
NGR_RS02400	3	4	2	2
NGR_RS02405	83	87	94	50
NGR_RS02410	55	114	91	44
NGR_RS02415	8	5	10	5
NGR_RS02420	17	26	22	15
NGR_RS02425	96	78	1580	123
NGR_RS02430	156	130	3161	185
NGR_RS02435	5	7	124	8
NGR_RS02440	39	34	467	18
NGR_RS02445	42	33	516	34
NGR_RS02450	8	7	102	5
NGR_RS02455	229	387	675	434
NGR_RS02460	655	566	6954	598
NGR_RS02470	94	92	392	227
NGR_RS02480	7	14	23	13
NGR_RS02485	6	12	25	36
NGR_RS02500	61	71	16	22
NGR_RS02515	260	419	437	348
NGR_RS02520	15	23	67	86
NGR_RS02525	80	135	236	152
NGR_RS02530	10	13	23	10
NGR_RS02535	15	15	15	19
NGR_RS02540	9	28	28	17
NGR_RS02545	6	7	11	2
NGR_RS02555	68	80	26	26
NGR_RS02560	18	27	11	7
NGR_RS02565	3	1	3	0
NGR_RS02570	3	14	7	6
NGR_RS02575	152	229	193	88
NGR_RS02590	46	67	123	95
NGR_RS02595	18	18	18	18
NGR_RS02600	13	13	42	18
NGR_RS02605	82	128	220	258
NGR_RS02610	6	1	6	7
NGR_RS02615	11	11	15	9
NGR_RS02620	2	9	15	4
NGR_RS02625	18	5	14	11
NGR_RS02630	5	2	4	5
NGR_RS02635	4	5	4	7
NGR_RS02640	11	2	10	10
NGR_RS02645	5	8	6	4
NGR_RS02650	6	8	17	9
NGR_RS02660	26	35	19	39
NGR_RS02665	32	34	54	38
NGR_RS02670	62	72	103	54
NGR_RS02675	11	16	18	17
NGR_RS02685	32	29	35	34
NGR_RS02690	6	7	4	6
NGR_RS02695	23	38	80	103
NGR_RS02700	11	25	22	30
NGR_RS02705	201	218	319	245
NGR_RS02710	6	8	14	16
NGR_RS02715	111	198	413	259
NGR_RS02720	33	43	28	20
NGR_RS02725	60	78	61	31
NGR_RS02730	95	89	59	53
NGR_RS02735	70	72	32	35
NGR_RS02740	40	80	58	48
NGR_RS02755	58	71	67	69
NGR_RS02760	15	14	21	30
NGR_RS02770	5	14	6	3
NGR_RS02775	117	116	93	108
NGR_RS02780	134	163	159	108
NGR_RS02790	115	164	224	197
NGR_RS02795	27	40	101	78
NGR_RS02800	1	12	20	9
NGR_RS02805	2	1	3	3
NGR_RS02815	9	9	18	17
NGR_RS02825	8	5	10	8
NGR_RS02830	11	8	17	8
NGR_RS02845	5	14	14	32
NGR_RS02850	43	61	54	42
NGR_RS02855	2	3	14	7
NGR_RS02865	35	34	29	13
NGR_RS02870	50	53	45	34
NGR_RS02875	80	117	114	78
NGR_RS02880	38	48	43	27
NGR_RS02885	29	33	30	31
NGR_RS02890	41	47	52	58
NGR_RS02895	108	133	474	257
NGR_RS02900	97	147	219	129
NGR_RS02905	29	40	48	32
NGR_RS02910	13	21	19	17
NGR_RS02920	63	65	80	45
NGR_RS02925	28	42	48	44
NGR_RS02930	97	147	233	156
NGR_RS02935	37	21	13	18
NGR_RS02940	13	9	5	3
NGR_RS02945	10	9	4	3
NGR_RS02950	94	52	36	37
NGR_RS02955	124	174	138	100
NGR_RS02960	98	58	42	127
NGR_RS02965	130	109	67	57
NGR_RS02970	47	42	18	24
NGR_RS02975	75	121	222	140
NGR_RS02980	194	213	162	120
NGR_RS02985	3	5	7	8
NGR_RS02990	40	70	250	166
NGR_RS02995	42	59	268	175
NGR_RS03000	34	48	99	73
NGR_RS03010	13	17	32	18
NGR_RS03025	6	15	11	12
NGR_RS03030	7	12	11	14
NGR_RS03035	10	5	18	17
NGR_RS03040	93	112	387	213
NGR_RS03045	4	5	9	9
NGR_RS03050	4	4	9	10
NGR_RS03055	39	36	96	36
NGR_RS03060	34	22	46	42
NGR_RS03065	21	23	42	18
NGR_RS03070	30	31	39	60
NGR_RS03075	5	4	6	8
NGR_RS03080	5	11	15	25
NGR_RS03085	10	3	14	16
NGR_RS03090	13	4	22	10
NGR_RS03095	22	26	55	29
NGR_RS03105	9	12	28	15
NGR_RS03110	44	42	92	50
NGR_RS03120	55	106	142	79
NGR_RS03130	11	12	17	13
NGR_RS03135	2	3	2	1
NGR_RS03140	0	0	0	0
NGR_RS03145	0	1	0	1
NGR_RS03150	9	8	10	2
NGR_RS03155	8	7	11	8
NGR_RS03160	218	288	328	137
NGR_RS03165	228	311	245	188
NGR_RS03170	46	77	59	32
NGR_RS03175	62	102	79	63
NGR_RS03185	23	29	10	26
NGR_RS03190	107	125	92	91
NGR_RS03195	126	163	149	83
NGR_RS03200	89	72	88	98
NGR_RS03205	12	15	18	14
NGR_RS03210	80	117	182	140
NGR_RS03215	4	9	5	8
NGR_RS03220	51	43	81	41
NGR_RS03225	16	30	37	14
NGR_RS03230	43	48	79	54
NGR_RS03235	15	29	45	24
NGR_RS03240	73	60	72	80
NGR_RS03245	5	6	8	3
NGR_RS03255	6	15	19	7
NGR_RS03260	86	73	93	74
NGR_RS03265	46	59	164	29
NGR_RS03270	19	18	26	14
NGR_RS03275	35	41	180	72
NGR_RS03280	21	21	37	23
NGR_RS03285	21	23	32	20
NGR_RS03290	14	10	23	13
NGR_RS03295	42	56	55	25
NGR_RS03300	10	11	11	16
NGR_RS03305	3	6	8	7
NGR_RS03310	14	19	20	25
NGR_RS03315	4	5	4	5
NGR_RS03320	15	23	68	52
NGR_RS03325	5	4	10	9
NGR_RS03330	5	7	11	6
NGR_RS03335	33	34	42	18
NGR_RS03355	7	8	11	10
NGR_RS03360	15	18	11	2
NGR_RS03365	20	17	39	23
NGR_RS03370	26	48	68	30
NGR_RS03375	23	25	32	22
NGR_RS03380	12	6	8	7
NGR_RS03385	5	6	14	11
NGR_RS03390	87	108	136	74
NGR_RS03395	47	52	58	69
NGR_RS03400	31	46	49	31
NGR_RS03405	25	27	31	33
NGR_RS03410	23	37	22	27
NGR_RS03415	17	36	38	36
NGR_RS03420	26	56	44	40
NGR_RS03425	37	50	69	55
NGR_RS03435	115	71	18	86
NGR_RS03440	58	57	54	40
NGR_RS03445	5	17	24	8
NGR_RS03455	11	8	17	7
NGR_RS03460	45	66	308	173
NGR_RS03465	32	35	61	65
NGR_RS03470	99	198	387	262
NGR_RS03475	260	385	881	596
NGR_RS03480	180	266	775	622
NGR_RS03485	81	107	190	198
NGR_RS03490	18	17	31	78
NGR_RS03495	1585	2173	3239	2868
NGR_RS03500	12	16	17	13
NGR_RS03505	7	8	23	31
NGR_RS03515	11	9	20	14
NGR_RS03520	96	72	106	96
NGR_RS03525	57	75	32	20
NGR_RS03530	3	6	5	5
NGR_RS03540	10	9	12	7
NGR_RS03545	2	4	3	6
NGR_RS03550	6	2	26	27
NGR_RS03555	119	167	1015	597
NGR_RS03560	15	21	61	63
NGR_RS03565	2	4	12	12
NGR_RS03570	6	17	33	49
NGR_RS03575	7	24	38	43
NGR_RS03580	69	81	107	128
NGR_RS03590	17	27	59	27
NGR_RS03595	91	95	92	304
NGR_RS03600	173	315	569	407
NGR_RS03605	130	169	344	142
NGR_RS03615	52	74	66	71
NGR_RS03620	0	1	0	0
NGR_RS03625	44	50	624	570
NGR_RS03630	21	36	54	65
NGR_RS03635	50	68	91	89
NGR_RS03640	32	29	60	50
NGR_RS03645	82	85	112	104
NGR_RS03650	23	20	40	30
NGR_RS03655	46	63	66	78
NGR_RS03660	41	43	84	66
NGR_RS03665	55	60	134	105
NGR_RS03675	97	101	137	103
NGR_RS03680	127	245	402	219
NGR_RS03685	143	190	234	118
NGR_RS03690	9	19	21	12
NGR_RS03695	10	11	17	14
NGR_RS03700	7	4	11	22
NGR_RS03705	8	20	46	29
NGR_RS03710	47	62	92	47
NGR_RS03715	156	187	264	145
NGR_RS03720	6	4	14	7
NGR_RS03725	5	5	31	34
NGR_RS03730	2	0	1	2
NGR_RS03735	3	4	4	3
NGR_RS03740	110	140	175	108
NGR_RS03755	99	139	124	116
NGR_RS03760	93	103	71	59
NGR_RS03765	0	0	0	0
NGR_RS03770	444	455	260	218
NGR_RS03775	87	116	121	83
NGR_RS03780	78	109	105	59
NGR_RS03785	1	8	7	7
NGR_RS03795	4	2	3	4
NGR_RS03800	88	108	141	65
NGR_RS03805	28	35	42	15
NGR_RS03810	132	188	120	68
NGR_RS03815	91	102	152	49
NGR_RS03820	2	5	11	7
NGR_RS03825	187	289	547	329
NGR_RS03830	233	324	521	365
NGR_RS03835	24	36	56	37
NGR_RS03850	10	9	12	6
NGR_RS03855	6	11	6	5
NGR_RS03860	64	79	65	42
NGR_RS03865	24	30	44	30
NGR_RS03890	26	24	30	16
NGR_RS03895	187	299	430	257
NGR_RS03900	79	116	708	529
NGR_RS03905	1192	1713	835	539
NGR_RS03910	41	67	102	133
NGR_RS03920	36	70	56	576
NGR_RS03925	15	15	15	445
NGR_RS03935	96	174	411	236
NGR_RS03940	75	100	137	104
NGR_RS03950	1	0	0	0
NGR_RS03960	8	19	9	15
NGR_RS03970	91	86	96	109
NGR_RS03975	188	328	317	280
NGR_RS03980	381	608	621	603
NGR_RS03985	246	300	482	517
NGR_RS03990	93	120	119	146
NGR_RS03995	15	27	20	21
NGR_RS04000	583	755	1264	1202
NGR_RS04005	0	4	7	7
NGR_RS04010	16	22	12	32
NGR_RS04025	65	120	98	75
NGR_RS04030	184	231	262	210
NGR_RS04035	20	29	32	16
NGR_RS04040	41	34	63	43
NGR_RS04055	15	39	47	45
NGR_RS04065	177	244	200	279
NGR_RS04070	800	968	497	672
NGR_RS04075	226	336	56	69
NGR_RS04080	164	264	38	42
NGR_RS04085	205	244	30	33
NGR_RS04090	37	88	103	61
NGR_RS04100	66	65	50	38
NGR_RS04105	7	8	2	4
NGR_RS04110	34	36	25	24
NGR_RS04130	16	17	25	23
NGR_RS04135	11	9	13	11
NGR_RS04150	9	8	15	11
NGR_RS04155	55	57	41	51
NGR_RS04165	26	22	45	18
NGR_RS04170	6	4	11	9
NGR_RS04175	41	46	63	33
NGR_RS04185	185	247	185	109
NGR_RS04190	2	1	3	2
NGR_RS04200	128	199	462	793
NGR_RS04205	291	442	503	471
NGR_RS04210	97	116	267	171
NGR_RS04215	545	695	1240	808
NGR_RS04220	10	8	15	12
NGR_RS04230	159	194	320	215
NGR_RS04235	220	247	368	228
NGR_RS04240	28	32	112	56
NGR_RS04245	7	3	5	7
NGR_RS04250	1	1	1	1
NGR_RS04255	2	4	6	4
NGR_RS04260	0	2	1	2
NGR_RS04265	9	11	14	15
NGR_RS04270	5	3	7	36
NGR_RS04275	67	79	77	49
NGR_RS04280	10	16	20	49
NGR_RS04285	7	3	8	7
NGR_RS04290	41	42	104	48
NGR_RS04295	67	77	143	53
NGR_RS04300	373	617	447	448
NGR_RS04305	68	97	65	55
NGR_RS04310	3	5	24	10
NGR_RS04320	32	59	37	34
NGR_RS04325	98	112	106	108
NGR_RS04330	158	199	222	344
NGR_RS04335	38	47	93	53
NGR_RS04340	55	91	170	113
NGR_RS04350	64	85	101	53
NGR_RS04355	91	149	175	80
NGR_RS04365	6	9	21	15
NGR_RS04370	45	64	49	44
NGR_RS04375	4	12	26	23
NGR_RS04385	203	323	471	344
NGR_RS04390	447	674	583	406
NGR_RS04395	1307	1863	1397	980
NGR_RS04400	492	693	654	460
NGR_RS04405	10	26	41	11
NGR_RS04410	692	802	460	299
NGR_RS04415	11	20	18	2
NGR_RS04425	31	41	54	47
NGR_RS04435	1	1	2	2
NGR_RS04445	73	51	62	76
NGR_RS04455	2	1	1	0
NGR_RS04470	14	6	12	11
NGR_RS04475	2	4	9	12
NGR_RS04490	200	241	179	150
NGR_RS04495	255	422	321	231
NGR_RS04500	953	1263	1171	591
NGR_RS04505	1461	2050	724	942
NGR_RS04510	1587	2413	2421	1501
NGR_RS04515	601	754	396	252
NGR_RS04520	907	1187	803	538
NGR_RS04550	2253	2925	3789	2580
NGR_RS04555	407	468	627	391
NGR_RS04560	206	247	408	301
NGR_RS04570	330	452	367	233
NGR_RS04575	197	298	713	377
NGR_RS04580	80	130	185	192
NGR_RS04590	25	39	49	45
NGR_RS04595	66	70	84	57
NGR_RS04600	12	37	32	34
NGR_RS04605	23	38	97	41
NGR_RS04610	9	13	35	13
NGR_RS04615	47	67	89	30
NGR_RS04630	3	4	3	9
NGR_RS04645	75	96	76	87
NGR_RS04650	205	285	360	186
NGR_RS04655	0	3	0	0
NGR_RS04665	70	104	112	75
NGR_RS04670	7	15	8	4
NGR_RS04675	12	20	20	20
NGR_RS04680	150	157	146	167
NGR_RS04685	35	65	68	55
NGR_RS04690	7	9	13	6
NGR_RS04700	191	229	507	283
NGR_RS04705	225	290	357	252
NGR_RS04715	19	19	29	17
NGR_RS04720	1	5	4	2
NGR_RS04725	4	6	12	20
NGR_RS04730	82	88	57	95
NGR_RS04740	41	51	57	60
NGR_RS04755	1	3	1	1
NGR_RS04765	35	59	94	52
NGR_RS04770	47	73	66	35
NGR_RS04775	10	9	22	19
NGR_RS04780	12	23	31	33
NGR_RS04785	80	117	287	195
NGR_RS04790	51	65	74	48
NGR_RS04805	5	8	5	3
NGR_RS04810	80	114	93	62
NGR_RS04815	78	111	148	62
NGR_RS04825	71	96	114	88
NGR_RS04830	58	78	70	68
NGR_RS04835	34	52	68	56
NGR_RS04850	26	46	71	53
NGR_RS04855	147	211	345	306
NGR_RS04860	42	57	57	33
NGR_RS04865	260	304	259	251
NGR_RS04870	8	12	12	8
NGR_RS04875	0	1	6	3
NGR_RS04880	2	3	3	2
NGR_RS04885	27	31	51	31
NGR_RS04895	4	4	4	1
NGR_RS04900	28	42	65	40
NGR_RS04905	4	5	7	3
NGR_RS04910	5	7	9	14
NGR_RS04930	17	23	15	8
NGR_RS04935	44	46	100	47
NGR_RS04940	0	1	0	1
NGR_RS04945	2	4	6	4
NGR_RS04950	3	2	7	4
NGR_RS04955	5	8	8	10
NGR_RS04960	40	39	74	38
NGR_RS04965	7	24	29	12
NGR_RS04970	39	48	94	42
NGR_RS04975	22	66	56	42
NGR_RS04980	49	54	67	36
NGR_RS04985	16	17	28	13
NGR_RS04995	1	1	0	1
NGR_RS05000	7	8	0	3
NGR_RS05010	160	222	508	216
NGR_RS05015	73	100	130	89
NGR_RS05020	108	123	256	160
NGR_RS05025	119	139	381	261
NGR_RS05030	148	167	192	92
NGR_RS05035	111	97	192	113
NGR_RS05040	69	70	145	104
NGR_RS05045	22	10	40	19
NGR_RS05050	18	22	25	17
NGR_RS05060	18	29	21	15
NGR_RS05065	0	0	1	0
NGR_RS05070	23	26	38	27
NGR_RS05075	10	12	16	8
NGR_RS05080	228	193	166	178
NGR_RS05085	118	121	120	124
NGR_RS05090	179	238	847	835
NGR_RS05095	6	4	10	5
NGR_RS05100	117	177	237	124
NGR_RS05105	8366	10512	9163	7652
NGR_RS05110	336	409	714	385
NGR_RS05115	168	224	712	482
NGR_RS05120	161	196	528	415
NGR_RS05125	280	364	836	736
NGR_RS05130	291	336	1091	896
NGR_RS05135	55	72	196	144
NGR_RS05140	233	324	1003	873
NGR_RS05145	51	81	237	181
NGR_RS05150	31	60	228	156
NGR_RS05155	258	363	1118	886
NGR_RS05160	441	603	933	444
NGR_RS05165	3074	3821	7195	4064
NGR_RS05175	322	420	1450	622
NGR_RS05180	112	93	255	171
NGR_RS05195	22	42	81	154
NGR_RS05200	136	210	353	728
NGR_RS05205	27	50	125	117
NGR_RS05210	18	39	116	182
NGR_RS05215	819	807	827	628
NGR_RS05220	55	68	26	40
NGR_RS05230	8	21	52	28
NGR_RS05235	15	23	162	280
NGR_RS05240	7	7	21	32
NGR_RS05250	94	76	119	75
NGR_RS05255	9	17	18	8
NGR_RS05260	3	6	58	48
NGR_RS05265	2	2	17	23
NGR_RS05270	0	1	11	27
NGR_RS05275	10	8	68	70
NGR_RS05280	1	2	12	14
NGR_RS05295	21	20	344	442
NGR_RS05300	25	38	449	945
NGR_RS05305	0	4	70	188
NGR_RS05310	5	4	99	198
NGR_RS05315	483	673	411	279
NGR_RS05320	950	1263	444	470
NGR_RS05325	5932	7651	1439	3703
NGR_RS05330	1042	1112	167	362
NGR_RS05335	698	735	87	316
NGR_RS05340	729	850	112	240
NGR_RS05350	23	20	39	33
NGR_RS05355	23	21	38	32
NGR_RS05360	40	27	50	50
NGR_RS05365	127	155	393	267
NGR_RS05370	66	42	95	113
NGR_RS05375	26	35	33	64
NGR_RS05380	15	14	25	38
NGR_RS05385	639	800	1037	583
NGR_RS05390	16	23	21	8
NGR_RS05395	11	22	27	26
NGR_RS05400	2	8	14	13
NGR_RS05405	526	702	821	615
NGR_RS05410	1939	2115	1685	1309
NGR_RS05420	4017	3641	3436	4173
NGR_RS05425	31	47	80	94
NGR_RS05430	223	362	264	314
NGR_RS05435	315	446	369	501
NGR_RS05440	15	19	44	64
NGR_RS05445	7	10	13	22
NGR_RS05450	9	16	95	88
NGR_RS05455	34	42	61	30
NGR_RS05460	46	51	35	36
NGR_RS05465	75	72	98	80
NGR_RS05470	1085	1537	2698	1301
NGR_RS05475	9	8	12	17
NGR_RS05480	22	15	26	53
NGR_RS05485	83	102	196	97
NGR_RS05490	22	30	163	181
NGR_RS05495	5	3	13	20
NGR_RS05500	2	1	8	12
NGR_RS05505	3	1	7	14
NGR_RS05510	5	8	42	33
NGR_RS05515	1	4	10	20
NGR_RS05520	75	81	127	75
NGR_RS05525	200	273	581	299
NGR_RS05530	138	142	278	297
NGR_RS05535	15	14	63	38
NGR_RS05540	35	55	125	120
NGR_RS05545	12	11	26	20
NGR_RS05550	10	21	34	27
NGR_RS05555	26	41	66	51
NGR_RS05560	8	12	16	20
NGR_RS05565	77	113	104	65
NGR_RS05570	513	561	600	530
NGR_RS05585	1664	1998	1405	698
NGR_RS05590	93	64	124	99
NGR_RS05595	58	60	176	153
NGR_RS05600	11	4	6	4
NGR_RS05605	1	2	2	3
NGR_RS05610	4	5	5	7
NGR_RS05615	2	4	3	6
NGR_RS05620	130	179	193	117
NGR_RS05630	23	20	36	24
NGR_RS05635	11	10	19	19
NGR_RS05640	11	10	28	9
NGR_RS05645	22	11	24	38
NGR_RS05650	500	525	1327	972
NGR_RS05655	21	33	48	32
NGR_RS05680	24	36	64	50
NGR_RS05685	27	40	108	97
NGR_RS05690	9	9	20	16
NGR_RS05695	1422	1246	873	616
NGR_RS05700	15	31	40	51
NGR_RS05705	23	42	98	74
NGR_RS05710	320	370	494	605
NGR_RS05715	33	43	67	58
NGR_RS05720	41	49	91	104
NGR_RS05725	38	61	104	79
NGR_RS05730	66	121	267	167
NGR_RS05735	18	24	57	56
NGR_RS05740	42	70	106	70
NGR_RS05745	118	213	242	322
NGR_RS05750	425	643	1632	1532
NGR_RS05755	33	60	132	134
NGR_RS05760	30	57	64	81
NGR_RS05765	59	100	102	92
NGR_RS05770	115	165	253	183
NGR_RS05775	101	119	186	157
NGR_RS05780	30	42	95	68
NGR_RS05785	57	67	115	106
NGR_RS05790	432	599	1071	602
NGR_RS05795	12	26	29	41
NGR_RS05800	31	33	77	51
NGR_RS05805	28	35	75	45
NGR_RS05810	32	43	90	64
NGR_RS05815	29	70	145	85
NGR_RS05820	110	140	272	293
NGR_RS05825	87	112	95	52
NGR_RS05830	61	73	87	59
NGR_RS05835	686	973	1543	1048
NGR_RS05840	164	221	313	253
NGR_RS05845	380	397	344	201
NGR_RS05850	151	152	166	138
NGR_RS05855	279	316	725	297
NGR_RS05860	300	373	494	347
NGR_RS05865	551	767	1387	787
NGR_RS05870	207	280	427	263
NGR_RS05875	286	336	642	453
NGR_RS05880	462	633	729	418
NGR_RS05885	127	186	175	86
NGR_RS05890	52	72	77	39
NGR_RS05895	293	296	332	161
NGR_RS05905	405	605	1106	673
NGR_RS05910	85	96	58	21
NGR_RS05920	33	33	24	137
NGR_RS05925	14	12	23	15
NGR_RS05950	74	73	92	61
NGR_RS05955	52	61	78	28
NGR_RS05960	83	81	98	58
NGR_RS05965	236	284	205	151
NGR_RS05970	255	299	251	160
NGR_RS05975	64	90	387	183
NGR_RS05980	6	3	13	7
NGR_RS05990	8	12	22	9
NGR_RS06000	110	99	584	632
NGR_RS06005	10	9	34	69
NGR_RS06010	9	14	46	44
NGR_RS06015	8	3	7	14
NGR_RS06020	6	7	17	22
NGR_RS06025	15	12	99	305
NGR_RS06055	64	77	171	149
NGR_RS06060	11	16	40	86
NGR_RS06070	17	31	45	53
NGR_RS06075	31	29	65	131
NGR_RS06080	3	10	12	28
NGR_RS06090	1093	1219	2491	1989
NGR_RS06095	10	27	20	13
NGR_RS06100	43	47	87	62
NGR_RS06105	68	75	64	71
NGR_RS06110	313	429	905	496
NGR_RS06115	38	53	64	67
NGR_RS06120	54	77	112	57
NGR_RS06125	30	27	54	39
NGR_RS06135	151	163	286	208
NGR_RS06140	44	62	257	153
NGR_RS06150	25	32	127	98
NGR_RS06155	55	80	171	128
NGR_RS06160	249	335	3682	2096
NGR_RS06170	27	23	65	51
NGR_RS06175	57	50	139	79
NGR_RS06185	143	166	419	347
NGR_RS06190	74	88	322	226
NGR_RS06195	95	149	918	761
NGR_RS06200	23	20	92	161
NGR_RS06205	7	7	67	68
NGR_RS06210	1	5	37	45
NGR_RS06215	84	104	123	86
NGR_RS06220	47	51	55	24
NGR_RS06225	89	92	109	55
NGR_RS06230	20	37	78	109
NGR_RS06235	20	19	58	53
NGR_RS06240	21	14	81	62
NGR_RS06245	61	75	1017	487
NGR_RS06255	6	11	11	4
NGR_RS06260	47	49	83	54
NGR_RS06265	14	9	11	18
NGR_RS06270	7	10	11	10
NGR_RS06285	25	40	73	44
NGR_RS06290	21	27	55	30
NGR_RS06295	71	88	120	110
NGR_RS06300	22	40	32	23
NGR_RS06305	97	96	170	177
NGR_RS06310	25	20	22	22
NGR_RS06315	84	83	143	185
NGR_RS06330	40	44	56	39
NGR_RS06340	166	167	138	166
NGR_RS06345	163	204	241	191
NGR_RS06370	200	219	251	193
NGR_RS06375	112	112	105	99
NGR_RS06380	19	26	33	26
NGR_RS06385	3	4	2	4
NGR_RS06390	1	1	1	2
NGR_RS06395	11	11	17	16
NGR_RS06400	30	53	96	63
NGR_RS06410	25	41	52	30
NGR_RS06415	30	55	67	61
NGR_RS06420	32	51	47	22
NGR_RS06425	7	12	21	24
NGR_RS06430	36	56	46	46
NGR_RS06435	11	6	14	7
NGR_RS06440	52	73	82	55
NGR_RS06450	154	176	198	101
NGR_RS06455	62	67	63	44
NGR_RS06460	15	15	10	13
NGR_RS06465	40	41	68	46
NGR_RS06470	38	65	79	61
NGR_RS06475	67	67	97	80
NGR_RS06480	48	54	40	59
NGR_RS06485	10	14	22	19
NGR_RS06490	11	13	8	2
NGR_RS06500	272	352	446	427
NGR_RS06505	36	46	53	60
NGR_RS06510	16	23	36	58
NGR_RS06520	266	241	222	128
NGR_RS06525	101	98	213	211
NGR_RS06530	55	68	82	44
NGR_RS06535	333	390	272	343
NGR_RS06540	369	434	257	233
NGR_RS06545	160	185	117	104
NGR_RS06550	389	355	300	268
NGR_RS06555	4032	4254	7741	5093
NGR_RS06560	97	95	171	87
NGR_RS06565	3464	3609	13022	5876
NGR_RS06575	160	180	291	142
NGR_RS06580	242	306	538	190
NGR_RS06585	119	180	201	166
NGR_RS06590	145	193	166	146
NGR_RS06605	8	11	11	5
NGR_RS06615	49	51	73	45
NGR_RS06620	16	16	32	10
NGR_RS06625	50	51	48	39
NGR_RS06630	20	28	44	24
NGR_RS06635	41	70	68	43
NGR_RS06640	14	10	20	19
NGR_RS06645	12	16	21	15
NGR_RS06650	20	21	33	60
NGR_RS06655	64	64	139	78
NGR_RS06660	9	13	18	12
NGR_RS06665	232	261	515	317
NGR_RS06670	24	30	36	18
NGR_RS06675	23	36	42	16
NGR_RS06680	23	44	53	28
NGR_RS06685	81	99	110	58
NGR_RS06690	24	26	69	33
NGR_RS06695	8	8	28	20
NGR_RS06700	17	14	65	94
NGR_RS06710	56	76	1632	1466
NGR_RS06715	69	125	179	109
NGR_RS06720	77	107	100	57
NGR_RS06725	8	11	17	16
NGR_RS06730	18	22	26	16
NGR_RS06735	15	29	45	36
NGR_RS06740	93	116	83	46
NGR_RS06745	48	54	38	36
NGR_RS06750	12	24	18	7
NGR_RS06755	300	369	314	295
NGR_RS06760	9	7	12	12
NGR_RS06765	9	11	38	49
NGR_RS06770	2	5	1	3
NGR_RS06775	140	213	185	111
NGR_RS06780	66	90	92	81
NGR_RS06785	1202	1510	1252	1024
NGR_RS06790	6	6	25	11
NGR_RS06795	201	275	237	172
NGR_RS06800	16	21	18	19
NGR_RS06805	18	20	21	26
NGR_RS06810	23	27	59	98
NGR_RS06815	26	29	56	40
NGR_RS06820	21	27	193	53
NGR_RS06825	13	15	28	17
NGR_RS06830	17	19	23	18
NGR_RS06835	30	37	36	37
NGR_RS06840	61	86	107	111
NGR_RS06845	57	30	64	56
NGR_RS06850	37	43	45	19
NGR_RS06855	13	15	18	6
NGR_RS06860	97	100	55	56
NGR_RS06865	31	11	37	24
NGR_RS06870	126	143	395	186
NGR_RS06880	12	13	30	25
NGR_RS06885	42	58	128	72
NGR_RS06890	90	156	291	194
NGR_RS06895	36	43	67	29
NGR_RS06900	9	11	26	21
NGR_RS06905	2	3	7	7
NGR_RS06915	4	11	7	6
NGR_RS06920	3	3	10	22
NGR_RS06925	9	25	30	12
NGR_RS06930	15	44	82	39
NGR_RS06935	16	22	30	19
NGR_RS06940	68	109	199	86
NGR_RS06945	25	30	82	71
NGR_RS06950	28	43	81	56
NGR_RS06955	18	25	16	4
NGR_RS06960	22	27	65	59
NGR_RS06965	42	50	78	63
NGR_RS06975	138	163	51	92
NGR_RS06980	227	364	367	150
NGR_RS06985	8	9	11	3
NGR_RS06990	2	10	5	4
NGR_RS07000	5	10	19	10
NGR_RS07005	2	7	11	3
NGR_RS07010	158	177	339	111
NGR_RS07015	8	8	18	9
NGR_RS07020	2	1	13	5
NGR_RS07025	2	1	5	3
NGR_RS07030	0	1	4	0
NGR_RS07035	6	1	8	5
NGR_RS07040	28	29	211	119
NGR_RS07045	3	6	9	4
NGR_RS07050	4	8	10	4
NGR_RS07055	5	3	6	4
NGR_RS07060	4	3	2	2
NGR_RS07070	1	0	4	2
NGR_RS07075	90	69	51	43
NGR_RS07080	60	78	187	108
NGR_RS07085	6	4	13	16
NGR_RS07090	17	19	17	14
NGR_RS07095	16	12	16	9
NGR_RS07105	8	2	9	5
NGR_RS07110	21	45	289	140
NGR_RS07115	8	18	21	7
NGR_RS07120	19	36	53	48
NGR_RS07125	129	189	228	151
NGR_RS07130	10	6	18	13
NGR_RS07135	4	7	10	11
NGR_RS07140	6	8	17	18
NGR_RS07155	25	44	67	53
NGR_RS07160	156	177	207	156
NGR_RS07165	191	254	290	186
NGR_RS07170	50	55	97	77
NGR_RS07175	106	103	169	190
NGR_RS07180	192	250	1416	941
NGR_RS07185	5	5	6	6
NGR_RS07190	9	22	21	13
NGR_RS07205	25	41	54	36
NGR_RS07215	0	1	1	0
NGR_RS07230	41	41	64	70
NGR_RS07240	34	45	70	57
NGR_RS07245	343	467	757	428
NGR_RS07250	59	73	53	35
NGR_RS07255	5	3	6	9
NGR_RS07260	462	693	532	673
NGR_RS07270	244	264	146	138
NGR_RS07275	64	85	202	284
NGR_RS07280	4	8	4	5
NGR_RS07285	39	29	46	50
NGR_RS07290	43	72	86	48
NGR_RS07295	0	3	10	2
NGR_RS07300	10	8	11	11
NGR_RS07305	2	2	5	9
NGR_RS07310	21	23	64	30
NGR_RS07315	5	5	12	22
NGR_RS07320	67	80	149	95
NGR_RS07325	15	22	59	47
NGR_RS07330	19	45	50	33
NGR_RS07335	18	27	16	6
NGR_RS07340	11	11	4	10
NGR_RS07345	20	11	27	22
NGR_RS07360	700	850	1074	608
NGR_RS07365	521	614	788	449
NGR_RS07370	604	784	844	437
NGR_RS07375	31	37	124	133
NGR_RS07380	133	150	255	211
NGR_RS07385	68	69	138	133
NGR_RS07390	102	201	448	300
NGR_RS07395	21	28	52	66
NGR_RS07400	15	15	38	53
NGR_RS07405	12	23	49	58
NGR_RS07410	11	20	37	61
NGR_RS07415	10	15	43	30
NGR_RS07420	3	1	6	5
NGR_RS07425	10	0	4	10
NGR_RS07435	2	2	1	1
NGR_RS07440	130	164	57	92
NGR_RS07445	14	16	32	21
NGR_RS07450	6	8	16	13
NGR_RS07455	3	9	18	15
NGR_RS07460	17	24	415	215
NGR_RS07465	10	16	33	19
NGR_RS07470	6	4	16	8
NGR_RS07475	116	137	120	96
NGR_RS07480	9	28	47	59
NGR_RS07485	41	60	88	77
NGR_RS07490	0	1	0	0
NGR_RS07495	23	25	52	81
NGR_RS07500	60	79	374	286
NGR_RS07505	65	97	283	138
NGR_RS07510	17	44	182	43
NGR_RS07515	54	65	3079	1192
NGR_RS07520	170	213	200	144
NGR_RS07525	80	134	784	895
NGR_RS07530	3	1	22	18
NGR_RS07535	3	7	8	0
NGR_RS07540	26	27	27	30
NGR_RS07545	18	14	26	11
NGR_RS07550	29	24	42	32
NGR_RS07555	174	153	432	354
NGR_RS07560	112	135	144	68
NGR_RS07565	97	116	138	67
NGR_RS07570	53	60	107	77
NGR_RS07575	168	286	528	365
NGR_RS07580	29	33	64	41
NGR_RS07585	106	129	272	191
NGR_RS07590	74	95	162	115
NGR_RS07595	76	49	125	81
NGR_RS07600	54	34	54	73
NGR_RS07605	38	47	56	42
NGR_RS07610	255	260	591	397
NGR_RS07615	39	38	39	40
NGR_RS07620	11	19	17	14
NGR_RS07625	150	147	147	142
NGR_RS07630	22	18	17	23
NGR_RS07635	506	581	403	310
NGR_RS07640	117	165	127	75
NGR_RS07645	130	212	268	217
NGR_RS07650	220	303	302	172
NGR_RS07655	152	187	147	123
NGR_RS07660	49	44	61	44
NGR_RS07665	13	17	7	11
NGR_RS07670	24	29	42	31
NGR_RS07675	18	24	40	23
NGR_RS07680	19	9	13	9
NGR_RS07690	2	7	11	11
NGR_RS07695	4	4	1	6
NGR_RS07700	3	16	20	11
NGR_RS07710	46	69	84	51
NGR_RS07715	16	28	26	27
NGR_RS07720	130	196	229	136
NGR_RS07725	5	17	28	12
NGR_RS07730	8	13	19	7
NGR_RS07735	12	20	39	22
NGR_RS07745	43	59	35	36
NGR_RS07750	7	7	8	8
NGR_RS07755	5	9	4	5
NGR_RS07760	0	0	0	1
NGR_RS07765	3	2	1	0
NGR_RS07770	54	54	46	36
NGR_RS07775	66	103	113	59
NGR_RS07780	5	12	3	6
NGR_RS07785	16	20	21	18
NGR_RS07790	12	9	16	16
NGR_RS07795	33	31	30	12
NGR_RS07800	16	19	148	59
NGR_RS07805	6	5	16	9
NGR_RS07810	8	7	15	13
NGR_RS07815	4	4	23	15
NGR_RS07820	7	8	30	12
NGR_RS07825	2	16	38	22
NGR_RS07830	63	60	68	87
NGR_RS07835	2	5	5	4
NGR_RS07840	26	14	48	38
NGR_RS07845	10	14	21	11
NGR_RS07850	35	54	83	61
NGR_RS07855	17	22	52	27
NGR_RS07860	59	64	133	87
NGR_RS07865	47	41	65	55
NGR_RS07870	45	29	239	137
NGR_RS07875	6	4	13	14
NGR_RS07880	3	3	9	12
NGR_RS07885	2	0	7	4
NGR_RS07890	6	5	13	13
NGR_RS07895	8	19	35	12
NGR_RS07900	111	175	267	93
NGR_RS07905	3	2	8	4
NGR_RS07910	22	21	35	10
NGR_RS07915	11	16	16	13
NGR_RS07920	37	49	56	39
NGR_RS07925	15	28	28	19
NGR_RS07930	142	146	204	154
NGR_RS07935	71	77	95	72
NGR_RS07940	81	64	109	75
NGR_RS07945	38	20	41	34
NGR_RS07950	11	8	15	19
NGR_RS07955	16	14	25	21
NGR_RS07960	12	16	14	18
NGR_RS07965	25	28	113	56
NGR_RS07970	9	6	14	12
NGR_RS07975	203	238	324	137
NGR_RS07990	30	40	45	24
NGR_RS07995	39	79	133	90
NGR_RS08000	22	21	53	39
NGR_RS08005	6	16	24	12
NGR_RS08010	89	135	112	132
NGR_RS08015	29	65	33	22
NGR_RS08020	39	58	100	70
NGR_RS08030	4	3	8	9
NGR_RS08035	14	24	23	16
NGR_RS08040	8	12	23	15
NGR_RS08045	46	48	67	67
NGR_RS08055	0	2	2	1
NGR_RS08070	40	48	63	66
NGR_RS08080	19	20	12	16
NGR_RS08085	2	4	18	6
NGR_RS08090	98	146	281	172
NGR_RS08095	10	18	14	16
NGR_RS08100	16	14	38	14
NGR_RS08105	38	40	145	75
NGR_RS08110	4	6	12	13
NGR_RS08115	10	18	19	18
NGR_RS08120	14	21	37	22
NGR_RS08125	38	40	38	35
NGR_RS08130	40	40	39	34
NGR_RS08135	302	437	531	451
NGR_RS08140	37	56	45	35
NGR_RS08145	19	33	45	22
NGR_RS08150	32	36	63	35
NGR_RS08155	8	11	16	8
NGR_RS08160	2	5	6	12
NGR_RS08165	7	1	5	26
NGR_RS08170	24	28	95	56
NGR_RS08175	7	11	9	12
NGR_RS08180	3	7	9	11
NGR_RS08185	2	4	17	4
NGR_RS08190	1	0	6	4
NGR_RS08195	4	1	0	1
NGR_RS08200	0	4	7	8
NGR_RS08210	0	3	2	8
NGR_RS08215	4	4	7	3
NGR_RS08220	4	3	7	8
NGR_RS08225	28	25	91	48
NGR_RS08230	56	42	109	50
NGR_RS08235	4	16	43	43
NGR_RS08240	42	55	142	112
NGR_RS08250	19	24	31	50
NGR_RS08255	106	81	142	115
NGR_RS08260	114	114	149	171
NGR_RS08265	198	227	721	859
NGR_RS08270	38	30	59	118
NGR_RS08275	21	25	67	88
NGR_RS08280	24	15	47	73
NGR_RS08285	18	14	45	38
NGR_RS08290	2	3	9	7
NGR_RS08295	106	128	138	122
NGR_RS08300	33	36	58	39
NGR_RS08305	3957	3580	4162	5575
NGR_RS08310	1	1	4	5
NGR_RS08315	1	2	4	10
NGR_RS08320	4	5	4	6
NGR_RS08325	0	1	0	0
NGR_RS08330	29	37	23	13
NGR_RS08340	7	5	24	22
NGR_RS08345	61	80	134	117
NGR_RS08350	26	54	73	29
NGR_RS08355	5	5	13	14
NGR_RS08360	38	50	93	59
NGR_RS08365	7	9	33	14
NGR_RS08370	0	10	15	5
NGR_RS08375	6	6	12	6
NGR_RS08380	7	8	27	16
NGR_RS08385	16	29	60	26
NGR_RS08390	3	3	10	14
NGR_RS08395	18	10	42	29
NGR_RS08400	9	13	27	23
NGR_RS08405	15	12	38	41
NGR_RS08410	13	8	21	32
NGR_RS08415	9	12	50	45
NGR_RS08420	64	67	728	588
NGR_RS08425	9	9	34	35
NGR_RS08430	12	19	20	32
NGR_RS08435	11	10	13	29
NGR_RS08440	28	46	22	37
NGR_RS08445	731	1017	610	446
NGR_RS08450	573	566	316	250
NGR_RS08455	3581	3759	2547	1461
NGR_RS08460	39	54	98	78
NGR_RS08470	3	4	1	3
NGR_RS08475	4	1	0	0
NGR_RS08490	68	58	499	200
NGR_RS08495	19	16	42	30
NGR_RS08500	11	20	36	24
NGR_RS08505	6	13	15	17
NGR_RS08515	12	6	17	9
NGR_RS08520	11	10	28	19
NGR_RS08525	75	72	99	77
NGR_RS08530	25	34	87	117
NGR_RS08535	45	41	86	52
NGR_RS08540	49	53	90	71
NGR_RS08545	813	1018	1279	1015
NGR_RS08550	662	798	685	494
NGR_RS08555	790	982	921	718
NGR_RS08560	919	1133	1070	711
NGR_RS08565	737	1037	836	420
NGR_RS08570	457	664	532	359
NGR_RS08575	90	142	331	254
NGR_RS08580	13	9	10	4
NGR_RS08590	5	6	8	5
NGR_RS08595	6	9	14	14
NGR_RS08600	3	3	4	4
NGR_RS08605	14	25	97	48
NGR_RS08610	77	96	94	94
NGR_RS08615	92	117	280	167
NGR_RS08620	2	2	10	2
NGR_RS08625	3	5	11	5
NGR_RS08630	8	4	23	7
NGR_RS08635	20	30	54	25
NGR_RS08640	44	40	77	40
NGR_RS08645	63	56	443	302
NGR_RS08650	20	23	64	81
NGR_RS08655	17	41	82	53
NGR_RS08660	18	31	67	37
NGR_RS08665	20	27	56	27
NGR_RS08675	14	25	24	43
NGR_RS08680	25	17	29	22
NGR_RS08685	65	71	110	95
NGR_RS08690	38	38	50	60
NGR_RS08695	204	208	257	212
NGR_RS08700	121	179	139	178
NGR_RS08705	35	50	47	36
NGR_RS08710	7	8	8	7
NGR_RS08715	10	17	24	13
NGR_RS08720	3453	4878	4670	2996
NGR_RS08725	335	388	1174	1356
NGR_RS08745	95	142	96	75
NGR_RS08750	1	2	5	5
NGR_RS08755	112	156	177	311
NGR_RS08765	51	91	32	17
NGR_RS08770	443	492	140	136
NGR_RS08775	379	365	100	87
NGR_RS08790	207	238	223	285
NGR_RS08795	31	38	19	31
NGR_RS08800	16	16	25	19
NGR_RS08805	51	86	86	39
NGR_RS08810	487	661	518	487
NGR_RS08815	357	436	92	178
NGR_RS08820	158	220	68	92
NGR_RS08825	112	171	73	91
NGR_RS08830	128	173	62	55
NGR_RS08835	1272	1014	581	844
NGR_RS08840	1045	978	588	672
NGR_RS08850	1314	1748	2710	1782
NGR_RS08855	26	33	28	46
NGR_RS08860	117	123	164	116
NGR_RS08865	47	84	80	57
NGR_RS08870	15	11	33	19
NGR_RS08875	136	177	170	268
NGR_RS08880	50	62	87	40
NGR_RS08885	3	10	8	10
NGR_RS08895	0	6	5	8
NGR_RS08905	70	57	112	71
NGR_RS08910	3	9	10	9
NGR_RS08915	8	9	10	7
NGR_RS08920	27	32	199	122
NGR_RS08925	7	15	17	11
NGR_RS08930	179	231	206	189
NGR_RS08935	333	273	102	283
NGR_RS08940	13	34	69	78
NGR_RS08945	20	19	36	40
NGR_RS08950	15	18	41	88
NGR_RS08955	4	14	74	99
NGR_RS08960	9	13	40	76
NGR_RS08965	128	125	141	90
NGR_RS08970	9	10	75	101
NGR_RS08975	43	41	353	495
NGR_RS08980	7	6	10	14
NGR_RS08985	9	16	62	78
NGR_RS08990	3	7	34	59
NGR_RS08995	2	0	4	2
NGR_RS09000	96	121	188	158
NGR_RS09005	527	539	896	862
NGR_RS09030	366	458	52	36
NGR_RS09035	413	405	279	348
NGR_RS09040	110	146	123	79
NGR_RS09045	31	47	119	59
NGR_RS09050	20	23	40	32
NGR_RS09055	6	8	13	4
NGR_RS09060	21	48	73	38
NGR_RS09065	1263	1579	1102	646
NGR_RS09070	278	601	2335	908
NGR_RS09075	205	369	813	336
NGR_RS09080	465	702	1533	406
NGR_RS09085	25	25	50	25
NGR_RS09090	3	5	3	2
NGR_RS09095	3	6	7	7
NGR_RS09100	36	46	47	35
NGR_RS09105	5	8	9	11
NGR_RS09110	11	10	22	13
NGR_RS09115	24	36	63	41
NGR_RS09120	45	73	69	56
NGR_RS09125	45	73	94	57
NGR_RS09130	87	128	142	125
NGR_RS09135	1	0	8	3
NGR_RS09140	100	149	290	295
NGR_RS09145	165	190	310	159
NGR_RS09150	42	52	71	44
NGR_RS09155	175	227	330	190
NGR_RS09160	564	682	834	563
NGR_RS09165	64	74	105	85
NGR_RS09170	124	115	188	168
NGR_RS09175	86	135	106	116
NGR_RS09180	45	68	67	50
NGR_RS09205	257	212	484	363
NGR_RS09210	207	236	243	188
NGR_RS09220	34	63	90	44
NGR_RS09225	50	45	50	68
NGR_RS09230	39	50	93	111
NGR_RS09240	6	2	17	8
NGR_RS09245	10	7	73	40
NGR_RS09250	3	5	60	21
NGR_RS09255	46	59	2452	768
NGR_RS09260	17	20	66	69
NGR_RS09265	5	12	13	23
NGR_RS09270	5751	8317	2190	2355
NGR_RS09275	0	1	1	0
NGR_RS09280	16	24	26	20
NGR_RS09285	11	23	43	48
NGR_RS09295	45	80	72	41
NGR_RS09300	34	26	38	22
NGR_RS09305	51	49	78	31
NGR_RS09310	74	76	93	68
NGR_RS09315	919	1131	695	589
NGR_RS09320	342	511	1912	1195
NGR_RS09325	61	75	298	171
NGR_RS09330	101	142	368	169
NGR_RS09335	142	186	478	230
NGR_RS09340	134	144	341	171
NGR_RS09345	556	827	1558	921
NGR_RS09350	269	382	382	325
NGR_RS09355	204	261	171	155
NGR_RS09365	106	142	88	74
NGR_RS09370	107	124	169	107
NGR_RS09375	35	37	29	29
NGR_RS09380	56	82	102	106
NGR_RS09385	186	248	356	265
NGR_RS09395	11	6	18	19
NGR_RS09400	30	38	38	32
NGR_RS09405	39	46	75	55
NGR_RS09410	26	47	59	40
NGR_RS09415	27	39	45	41
NGR_RS09420	91	126	195	126
NGR_RS09425	29	31	54	56
NGR_RS09430	296	433	595	314
NGR_RS09435	27	39	65	37
NGR_RS09440	17	22	22	19
NGR_RS09445	18	25	54	29
NGR_RS09450	18	28	43	31
NGR_RS09455	9	9	15	17
NGR_RS09460	5	5	11	12
NGR_RS09465	15	13	29	54
NGR_RS09470	12	7	27	42
NGR_RS09475	26	36	70	45
NGR_RS09480	25	32	60	31
NGR_RS09485	33	25	35	26
NGR_RS09490	7	17	38	20
NGR_RS09495	48	71	243	114
NGR_RS09500	228	317	160	103
NGR_RS09505	49	57	67	51
NGR_RS09510	14	15	13	4
NGR_RS09515	24	27	15	20
NGR_RS09520	55	69	64	47
NGR_RS09525	14	25	26	30
NGR_RS09530	1	0	6	2
NGR_RS09535	10	26	31	28
NGR_RS09540	3	6	4	9
NGR_RS09545	14	15	23	33
NGR_RS09550	12	12	17	16
NGR_RS09555	18	22	14	16
NGR_RS09560	36	38	146	84
NGR_RS09565	31	32	49	28
NGR_RS09570	115	131	167	102
NGR_RS09575	23	32	34	23
NGR_RS09585	112	239	368	214
NGR_RS09590	50	46	55	76
NGR_RS09595	22	12	35	54
NGR_RS09600	10	13	18	20
NGR_RS09605	16	21	31	35
NGR_RS09610	7	6	10	8
NGR_RS09615	41	28	41	41
NGR_RS09620	16	21	25	40
NGR_RS09625	5	5	1	5
NGR_RS09630	28	47	89	63
NGR_RS09635	3	2	13	11
NGR_RS09640	0	0	2	8
NGR_RS09645	5	6	11	7
NGR_RS09660	25	22	47	65
NGR_RS09665	52	51	66	58
NGR_RS09685	0	4	34	48
NGR_RS09690	8	9	11	19
NGR_RS09695	9	18	38	34
NGR_RS09700	0	2	0	2
NGR_RS09705	119	120	239	209
NGR_RS09710	86	72	114	218
NGR_RS09715	322	290	1465	1514
NGR_RS09725	112	139	103	184
NGR_RS09730	43	54	59	108
NGR_RS09735	39	54	104	104
NGR_RS09740	50	56	76	74
NGR_RS09745	41	30	62	37
NGR_RS09750	69	87	230	222
NGR_RS09755	39	37	54	71
NGR_RS09760	58	36	55	77
NGR_RS09765	33	32	50	51
NGR_RS09770	15	24	22	13
NGR_RS09775	43	59	72	38
NGR_RS09780	5	4	23	11
NGR_RS09785	0	0	5	6
NGR_RS09805	226	313	258	158
NGR_RS09810	19	18	36	41
NGR_RS09815	33	31	41	85
NGR_RS09820	106	100	98	74
NGR_RS09830	228	335	901	534
NGR_RS09835	39	58	123	74
NGR_RS09840	23	33	51	30
NGR_RS09850	137	167	535	305
NGR_RS09855	59	107	219	99
NGR_RS09860	37	58	101	53
NGR_RS09865	21	24	29	30
NGR_RS09870	38	31	364	229
NGR_RS09875	17	25	58	66
NGR_RS09880	21	15	70	63
NGR_RS09885	20	29	28	32
NGR_RS09890	29	51	69	54
NGR_RS09895	103	71	114	58
NGR_RS09900	414	275	2414	2281
NGR_RS09905	50	42	115	129
NGR_RS09910	94	103	244	244
NGR_RS09915	335	252	85	100
NGR_RS09920	30768	37488	26257	21184
NGR_RS09925	59	53	233	86
NGR_RS09930	7	6	8	4
NGR_RS09935	3	5	5	2
NGR_RS09945	3	7	11	3
NGR_RS09950	7	3	7	8
NGR_RS09955	13	13	28	30
NGR_RS09960	107	112	136	236
NGR_RS09965	12	15	26	4
NGR_RS09970	108	121	192	79
NGR_RS09975	2	13	29	23
NGR_RS09980	3	7	15	16
NGR_RS09985	7	15	24	45
NGR_RS09990	80	91	208	291
NGR_RS09995	38	48	47	34
NGR_RS10000	28	20	25	24
NGR_RS10010	55	36	84	92
NGR_RS10015	86	60	158	133
NGR_RS10020	197	261	259	143
NGR_RS10025	210	181	264	196
NGR_RS10030	3	3	6	2
NGR_RS10035	97	106	122	108
NGR_RS10045	41	91	146	119
NGR_RS10050	22	20	73	56
NGR_RS10055	43	68	335	252
NGR_RS10060	55	82	838	547
NGR_RS10065	0	0	4	8
NGR_RS10070	62	86	240	247
NGR_RS10075	10	24	36	10
NGR_RS10095	15	8	12	12
NGR_RS10100	22	25	30	28
NGR_RS10115	9	4	6	5
NGR_RS10120	13	14	21	20
NGR_RS10125	7	16	19	19
NGR_RS10130	14	12	15	48
NGR_RS10135	9	7	16	30
NGR_RS10140	56	64	245	247
NGR_RS10145	25	17	40	46
NGR_RS10150	216	222	274	191
NGR_RS10155	150	180	311	126
NGR_RS10160	1079	1430	1112	551
NGR_RS10165	227	236	213	95
NGR_RS10170	30	33	117	193
NGR_RS10175	9	14	42	47
NGR_RS10205	29	32	43	21
NGR_RS10210	20	29	42	22
NGR_RS10215	7	9	38	15
NGR_RS10225	74	108	337	145
NGR_RS10230	1855	1845	884	1172
NGR_RS10235	182	167	71	62
NGR_RS10240	128	139	80	68
NGR_RS10245	1738	1722	601	1070
NGR_RS10250	0	2	2	1
NGR_RS10255	0	2	0	3
NGR_RS10260	1	4	8	6
NGR_RS10265	110	139	137	85
NGR_RS10275	12	13	19	3
NGR_RS10280	22	15	26	32
NGR_RS10285	7	7	37	14
NGR_RS10295	48	60	49	35
NGR_RS10300	9	10	10	19
NGR_RS10310	149	216	91	135
NGR_RS10315	0	3	5	5
NGR_RS10320	47	77	66	57
NGR_RS10325	129	193	34	57
NGR_RS10330	46	80	27	46
NGR_RS10335	10	22	39	30
NGR_RS10340	21	15	28	23
NGR_RS10345	21	26	29	61
NGR_RS10350	309	370	735	614
NGR_RS10355	10	15	35	47
NGR_RS10360	1116	1268	1280	857
NGR_RS10365	11	7	13	16
NGR_RS10370	224	254	108	200
NGR_RS10375	98	127	203	147
NGR_RS10380	35	41	44	26
NGR_RS10385	10	9	22	31
NGR_RS10390	9	7	9	6
NGR_RS10395	12	11	12	14
NGR_RS10410	43	48	122	95
NGR_RS10415	7	11	38	26
NGR_RS10420	4	13	33	27
NGR_RS10425	13	21	113	121
NGR_RS10430	154	207	1474	1099
NGR_RS10435	1502	2232	4730	2846
NGR_RS10470	25	32	30	30
NGR_RS10475	14	14	24	20
NGR_RS10480	5	9	14	11
NGR_RS10485	7	16	37	14
NGR_RS10490	197	300	506	421
NGR_RS10495	50	66	64	62
NGR_RS10500	36	53	51	46
NGR_RS10505	240	187	1112	4729
NGR_RS10510	110	141	130	116
NGR_RS10515	37	48	48	61
NGR_RS10520	11	13	31	31
NGR_RS10525	22	24	59	24
NGR_RS10530	3	10	3	2
NGR_RS10535	1	1	1	1
NGR_RS10540	11	8	5	4
NGR_RS10545	0	1	2	2
NGR_RS10550	12	11	8	6
NGR_RS10555	12	14	17	14
NGR_RS10560	9	9	42	19
NGR_RS10565	4	7	13	16
NGR_RS10570	7	7	8	23
NGR_RS10575	95	116	128	75
NGR_RS10580	10	13	24	18
NGR_RS10585	25	19	20	22
NGR_RS10590	8	6	8	4
NGR_RS10595	4	2	4	1
NGR_RS10600	4	1	2	3
NGR_RS10605	28	24	129	110
NGR_RS10610	3	1	6	8
NGR_RS10615	388	501	807	611
NGR_RS10620	36	38	96	87
NGR_RS10625	56	79	102	149
NGR_RS10630	3	9	8	7
NGR_RS10635	7	7	12	6
NGR_RS10640	22	31	30	28
NGR_RS10645	31	28	21	20
NGR_RS10650	34	41	79	55
NGR_RS10655	130	130	199	149
NGR_RS10660	6	3	9	5
NGR_RS10665	20	23	30	25
NGR_RS10670	29	38	53	36
NGR_RS10680	184	187	400	411
NGR_RS10685	77	98	113	113
NGR_RS10690	257	282	365	312
NGR_RS10695	161	143	305	312
NGR_RS10700	16	21	36	43
NGR_RS10705	45	42	71	58
NGR_RS10710	55	56	119	91
NGR_RS10715	7	2	9	7
NGR_RS10720	19	21	36	28
NGR_RS10725	30	52	107	88
NGR_RS10730	37	38	107	59
NGR_RS10735	65	108	64	55
NGR_RS10740	6	10	20	5
NGR_RS10745	15	11	19	11
NGR_RS10750	6	8	17	11
NGR_RS10755	5	4	14	17
NGR_RS10760	21	14	70	82
NGR_RS10765	1	0	2	3
NGR_RS10770	46	39	485	364
NGR_RS10775	22	17	43	71
NGR_RS10780	11	17	35	26
NGR_RS10785	564	799	188	211
NGR_RS10795	3	0	4	1
NGR_RS10800	23	19	14	42
NGR_RS10805	9	10	10	3
NGR_RS10810	15	12	16	22
NGR_RS10815	72	76	131	76
NGR_RS10820	28	42	40	14
NGR_RS10825	118	166	225	174
NGR_RS10830	146	183	260	174
NGR_RS10835	2	4	5	3
NGR_RS10840	2	0	1	2
NGR_RS10845	3	4	21	23
NGR_RS10850	8	2	16	17
NGR_RS10855	52	45	67	86
NGR_RS10860	123	76	361	244
NGR_RS10865	13	10	29	23
NGR_RS10870	33	51	126	55
NGR_RS10875	8	10	18	12
NGR_RS10880	9	14	14	7
NGR_RS10895	0	0	0	1
NGR_RS10900	3	0	2	5
NGR_RS10905	9	3	9	13
NGR_RS10910	3	0	4	2
NGR_RS10915	41	60	166	89
NGR_RS10920	180	230	2288	1382
NGR_RS10925	49	48	171	209
NGR_RS10930	45	31	152	187
NGR_RS10935	37	31	139	127
NGR_RS10940	33	31	114	102
NGR_RS10945	14	15	39	32
NGR_RS10950	39	38	121	84
NGR_RS10955	424	536	70	41
NGR_RS10960	1948	2436	1	3
NGR_RS10965	8732	8952	58	39
NGR_RS10970	1534	1703	53	11
NGR_RS10975	49	72	280	87
NGR_RS10980	106	154	440	131
NGR_RS10985	66	72	289	85
NGR_RS10990	74	78	237	57
NGR_RS10995	302	347	981	276
NGR_RS11005	25	28	97	36
NGR_RS11010	109	127	546	161
NGR_RS11015	279	367	1259	717
NGR_RS11020	455	667	1347	411
NGR_RS11025	52	90	268	103
NGR_RS11030	92	138	475	150
NGR_RS11040	22	38	53	24
NGR_RS11045	4	12	54	7
NGR_RS11050	32	53	120	36
NGR_RS11055	13	28	121	20
NGR_RS11060	45	65	198	51
NGR_RS11070	15	15	63	12
NGR_RS11080	16	17	34	10
NGR_RS11090	2845	3504	10888	4958
NGR_RS11095	777	1115	2648	1374
NGR_RS11100	2	2	1	0
NGR_RS11105	47	76	57	46
NGR_RS11110	117	136	351	332
NGR_RS11115	25	20	35	144
NGR_RS11120	16	14	30	167
NGR_RS11125	12	8	46	237
NGR_RS11130	4	2	14	108
NGR_RS11135	4	4	16	323
NGR_RS11140	28	17	154	1204
NGR_RS11145	133	144	187	114
NGR_RS11150	53	62	72	44
NGR_RS11155	18	17	5	12
NGR_RS11160	79	109	237	144
NGR_RS11170	77	74	76	52
NGR_RS11175	129	195	448	246
NGR_RS11225	70	83	83	68
NGR_RS11230	26	26	28	27
NGR_RS11235	27	69	104	48
NGR_RS11240	4	0	23	7
NGR_RS11245	6	6	0	1
NGR_RS11250	7	6	10	10
NGR_RS11255	2	5	3	6
NGR_RS11260	25	34	33	13
NGR_RS11270	1	3	4	3
NGR_RS11275	23	44	38	20
NGR_RS11280	41	59	60	59
NGR_RS11285	11	15	19	17
NGR_RS11295	38	41	68	72
NGR_RS11300	44	54	64	67
NGR_RS11305	12	14	40	14
NGR_RS11310	14	19	15	10
NGR_RS11315	0	1	2	0
NGR_RS11320	24	26	146	64
NGR_RS11325	6	4	9	4
NGR_RS11330	2	3	4	0
NGR_RS11335	18	20	31	12
NGR_RS11340	15	20	153	168
NGR_RS11345	7	7	27	12
NGR_RS11350	13	21	38	12
NGR_RS11355	79	64	248	340
NGR_RS11370	126	102	191	137
NGR_RS11375	31	34	34	42
NGR_RS11380	29	29	56	28
NGR_RS11385	40	51	96	73
NGR_RS11390	15	13	28	31
NGR_RS11395	109	145	95	54
NGR_RS11405	103	73	49	44
NGR_RS11425	241	365	640	401
NGR_RS11430	100	145	223	199
NGR_RS11455	1052	1377	1735	1123
NGR_RS11470	838	1070	1601	874
NGR_RS11475	180	243	326	211
NGR_RS11480	69	90	173	96
NGR_RS11485	288	352	246	191
NGR_RS11490	101	126	89	60
NGR_RS11495	155	177	103	78
NGR_RS11500	46	47	79	80
NGR_RS11505	105	156	190	143
NGR_RS11510	2101	2198	2409	1849
NGR_RS11520	1309	1561	1049	683
NGR_RS11530	34	38	26	16
NGR_RS11540	264	361	242	156
NGR_RS11545	1205	1551	754	764
NGR_RS11555	160	139	79	90
NGR_RS11560	103	118	70	72
NGR_RS11570	1807	2043	1736	1335
NGR_RS11580	475	597	457	445
NGR_RS11585	235	319	340	324
NGR_RS11590	2	0	0	3
NGR_RS11600	1683	2380	2726	1717
NGR_RS11605	4255	5987	6948	7943
NGR_RS11615	959	1301	2448	1609
NGR_RS11620	617	859	1056	787
NGR_RS11625	416	481	655	519
NGR_RS11630	129	91	117	145
NGR_RS11635	95	89	81	103
NGR_RS11640	171	217	176	250
NGR_RS11645	29	32	25	18
NGR_RS11650	392	498	233	133
NGR_RS11655	56	76	56	30
NGR_RS11665	76	102	47	32
NGR_RS11675	439	283	219	562
NGR_RS11680	142	147	134	236
NGR_RS11685	141	146	184	233
NGR_RS11690	65	66	70	71
NGR_RS11695	280	240	75	76
NGR_RS11700	55	39	35	30
NGR_RS11710	578	557	337	189
NGR_RS11715	401	543	369	236
NGR_RS11720	97	74	60	51
NGR_RS11730	53	75	187	144
NGR_RS11735	38	26	38	23
NGR_RS11745	40	47	93	36
NGR_RS11750	80	72	137	100
NGR_RS11755	3	12	25	38
NGR_RS11765	57	90	429	646
NGR_RS11770	312	367	228	167
NGR_RS11775	73	79	46	38
NGR_RS11785	582	673	258	138
NGR_RS11795	343	271	444	499
NGR_RS11800	19	28	41	43
NGR_RS11805	71	114	162	105
NGR_RS11810	279	333	204	290
NGR_RS11815	142	237	89	89
NGR_RS11820	276	384	619	394
NGR_RS11825	78	90	139	77
NGR_RS11830	4	11	15	11
NGR_RS11835	22	15	48	22
NGR_RS11840	70	96	126	144
NGR_RS11845	23	30	89	33
NGR_RS11850	42	49	70	51
NGR_RS11855	10	15	19	16
NGR_RS11865	44	52	88	58
NGR_RS11870	26	40	81	98
NGR_RS11875	108	187	135	63
NGR_RS11880	3	6	4	10
NGR_RS11885	40	33	77	48
[truncated: 4,040 more rows]

## Sheet: TableS3
Table S3
Total reads of RNAseq fo the parental (S_frdii_W) and ΔrpuS ( S_frdii_D60) S. fredii strains when growing on pyruvate
